# Supplementary material for: A hundred and two just-so stories: exploring the lay evolutionary hypotheses of the manosphere
Source: Evol Hum Sci. 2025 Oct 9;7:e41. doi: 10.1017/ehs.2025.10020 (PMC12645320; doi:10.1017/ehs.2025.10020)
Supplement: Bachaud et al. supplementary material [file S2513843X25100200sup001.zip]

Archive with 13 entries (12 files):
- S2513843X25100200sup001/
- S2513843X25100200sup001/Supplementary Material S1.pdf
- S2513843X25100200sup001/Supplementary Material S10.xlsx
- S2513843X25100200sup001/Supplementary Material S11.pdf
- S2513843X25100200sup001/Supplementary Material S2.pdf
- S2513843X25100200sup001/Supplementary Material S3.pdf
- S2513843X25100200sup001/Supplementary Material S4.pdf
- S2513843X25100200sup001/Supplementary Material S5.pdf
- S2513843X25100200sup001/Supplementary Material S6.pdf
- S2513843X25100200sup001/Supplementary Material S7.xlsx
- S2513843X25100200sup001/Supplementary Material S8.pdf
- S2513843X25100200sup001/Supplementary Material S9.pdf
- S2513843X25100200sup001/Supplementary Material12.R
