# Supplementary material for: A hundred and two just-so stories: exploring the lay evolutionary hypotheses of the manosphere
Source: Evol Hum Sci. 2025 Oct 9;7:e41. doi: 10.1017/ehs.2025.10020 (PMC12645320; doi:10.1017/ehs.2025.10020)
Supplement: Bachaud et al. supplementary material [file S2513843X25100200sup001.zip › S2513843X25100200sup001/Supplementary Material S10.xlsx]

## Sheet: JSSMerged
JSS Number	Sexual Selection (LB)	Sexual Selection (SEJ)	Evolved Sex Difference (LB)	Evolved Sex Difference (SEJ)	Evolved Sex Difference (Consensus Decision)	Marks of Hypotheses (LB)	Marks of Hypotheses (SEJ)	Marks of Hypotheses (Consensus Decision)
1	1	0	1	1	1	0	0	0
2	0	1	1	1	1	0	0	0
3	1	0	1	1	1	0	0	0
4	0	0	0	0	0	0	0	0
5	0	0	1	1	1	0	0	0
6	1	1	1	1	1	0	0	0
7	0	0	1	1	1	0	0	0
8	0	0	0	1	0	0	0	0
9	0	0	1	1	1	0	0	0
10	0	0	1	1	1	0	0	0
11	0	1	1	1	1	0	0	0
12	0	0	1	1	1	0	0	0
13	1	1	1	1	1	1	1	1
14	0	0	1	1	1	0	0	0
15	0	0	1	1	1	0	0	0
16	1	1	1	1	1	1	1	1
17	0	0	1	1	1	0	0	0
18	0	0	1	1	1	0	0	0
19	0	0	1	1	1	0	0	0
20	0	0	0	0	0	0	0	0
21	0	0	1	1	1	0	0	0
22	0	0	1	1	1	0	0	0
23	1	0	1	1	1	0	0	0
24	0	1	1	1	1	0	0	0
25	0	1	1	1	1	0	0	0
26	0	0	1	1	1	0	0	0
27	0	0	1	1	1	1	1	1
28	0	1	1	1	1	0	0	0
29	0	1	1	1	1	0	1	0
30	0	0	1	0	0	1	1	1
31	0	0	1	0	0	1	0	1
32	0	0	1	1	1	0	0	0
33	0	1	1	1	1	0	0	0
34	0	1	1	1	1	0	0	0
35	0	0	0	0	0	0	0	0
36	1	1	1	1	1	0	0	0
37	1	1	1	1	1	0	0	0
38	0	0	1	1	1	0	0	0
39	0	0	1	1	1	0	0	0
40	0	0	1	1	1	0	0	0
41	0	0	1	1	1	1	1	1
42	0	0	1	1	1	1	0	1
43	0	1	1	1	1	1	1	1
44	0	0	1	1	1	1	0	0
45	0	0	1	1	1	0	0	0
46	0	0	1	1	1	0	0	0
47	0	1	1	1	1	0	0	0
48	0	0	1	1	1	0	0	0
49	0	0	0	0	0	0	0	0
50	0	1	1	0	1	0	0	0
51	0	0	1	0	1	0	0	0
52	0	0	0	0	0	0	0	0
53	0	0	1	1	1	0	0	0
54	1	0	1	1	1	1	0	1
55	0	0	1	1	1	1	1	1
56	0	0	1	1	1	0	0	0
57	0	1	1	1	1	0	0	0
58	0	0	0	0	0	0	0	0
59	0	0	1	1	1	0	0	0
60	1	0	1	1	1	1	1	1
61	0	1	1	1	1	0	0	0
62	0	0	0	1	0	0	0	0
63	0	0	0	0	0	0	1	1
64	0	1	1	1	1	0	0	0
65	0	0	1	1	1	0	0	0
66	0	0	1	0	1	1	1	1
67	0	0	1	1	1	0	0	0
68	0	0	1	1	1	0	0	0
69	0	0	1	1	1	0	0	0
70	0	0	1	1	1	0	0	0
71	0	0	1	1	1	0	0	0
72	0	0	1	1	1	0	0	0
73	0	0	1	1	1	0	0	0
74	0	0	1	1	1	0	0	0
75	0	0	1	1	1	0	0	0
76	0	1	1	1	1	1	1	1
77	0	0	1	1	1	1	1	1
78	1	1	0	0	0	1	1	1
79	0	0	1	1	1	1	1	1
80	1	1	1	1	1	1	0	1
81	0	0	1	0	1	0	0	0
82	1	1	0	0	0	1	1	1
83	1	1	1	1	1	0	1	1
84	0	1	0	1	0	1	1	1
85	1	1	1	1	1	1	1	1
86	0	0	1	1	1	1	1	1
87	0	0	0	0	0	1	1	1
88	1	0	1	0	1	0	0	0
89	0	0	1	1	1	1	1	1
90	0	1	1	1	1	1	1	1
91	0	0	1	1	1	1	0	1
92	0	0	1	1	1	1	1	1
93	0	0	1	1	1	1	0	1
94	1	1	1	1	1	1	1	1
95	1	1	1	1	1	1	1	1
96	0	1	1	1	1	0	1	1
97	0	0	1	1	1	0	1	1
98	1	0	1	0	0	1	1	1
99	0	0	0	0	0	0	0	0
100	1	1	1	1	1	1	1	1
101	0	1	1	1	1	1	1	1
102	0	1	1	1	1	1	1	1
