# Supplementary material for: A hundred and two just-so stories: exploring the lay evolutionary hypotheses of the manosphere
Source: Evol Hum Sci. 2025 Oct 9;7:e41. doi: 10.1017/ehs.2025.10020 (PMC12645320; doi:10.1017/ehs.2025.10020)
Supplement: Bachaud et al. supplementary material [file S2513843X25100200sup001.zip › S2513843X25100200sup001/Supplementary Material S7.xlsx]

## Sheet: Sheet1
JSS Number	Group	Behavior/Trait/Phenomenon	Fitness Benefits/Evolutionary History
The unique combination of a trait and a speculative evolutionary explanation behind it.		Some of these traits/phenomena might be true, while others are completely unsupported. What matters here is simply that they were the object of an evolutionary "just-so" story.	Whether they seem likely, theoretically plausible, or completely egregious, these remain "just-so" stories in the absence of empirical testing.
1	MRAs	Women wearing high-heeled shoes as beauty enhancement.	They make feet look smaller, which is correlated with high estrogen levels, and therefore signals fertility to potential mates.
2	MRAs	Women have a strong automatic in-group preference for other women, including empathizing and relating, while men lack such a propension for gender-based solidarity.	The history of male warfare and intra-sexual competition means that men did not develop this tendency (or that those possessing it were weeded out by natural selection).
3	MRAs	Women act and look like children: they have high-pitched voices, not much body hair, and throw tantrums.	Projecting childlike vulnerability and weakness to manipulate men into mating with them, not harming them, and protecting them.
4	MRAs	The Western education system is failing to provide high educational standards because it focuses too much on pupils’ emotions rather than on their mental capacities and achievements.	In the past, societies that cared too much about emotions were swiftly annihilated by other competitors, who focused on intellectual pursuits leading to creation, inventions, and progress.
5	MRAs	Higher male variability on height, weight, personality, intelligence.	Male mammals are more disposable than females for the reproductive interest of the species. Therefore, male variability is nature’s experiment for the species. When male traits are disadvantageous, they are selected out without harm to the species; when they enhance fitness, they spread to the whole species.
6	MRAs	Practices concerning women such as Islamic veiling, Chinese foot-binding, or female genital mutilation.	These are not imposed by men as a measure of mate-guarding. They are rather intra-sexual competition strategies used by women to display their chastity and fidelity to potential high-value mates.
7	MRAs	Women are less intelligent than men, with their brains getting progressively atrophied.	Women’s brain atrophy by lack of challenges and stimulation. Since they are more prone to texting and gossiping, but less likely to solve hard intellectual problems, their brains are less tested than men’s. This is even truer of stay-at-home wives who are provided for. This is also accentuated by the strong emphasis put on women’s beauty rather than brains.
8	MRAs	There is lower tolerance for men’s complaining, than for children’s and women’s.	This “taboo” enforces male hierarchies, to stop unsuccessful low-rank males from complaining and begging for what sexual selection denies them.
9	MRAs	Women have more pleasure from sex than men do, even though they often pretend the opposite.	If this greater propension for pleasure had not evolved, it is hard to fathom why women would engage in sex, and endure the risks and pains of pregnancy, childbirth, and child-rearing.
10	MRAs	Women are incapable of sexual fidelity.	Since ancestral women depended on male providing and protection, especially during and after pregnancy, it was too risky to invest all in one man. Women had a lot to gain by securing alternate mates if their primary mate died.
11	MRAs	(Corollary) The evolution of the propension for sexual infidelity in men was a response to that of women.	As women started cheating on men, paternity certainty declined for men, and they grew more promiscuous to maximize their reproductive success.
12	MRAs	Men are less likely than women to abuse positions of power.	This is tautologically “explained” by the fact that evolution granted men this capacity to handle positions of authority.
13	MRAs	Women are better dancers than men.	Displaying their bodies around ancestral campfires might have been a successful mating strategy.
14	MRAs	Women have higher manual dexterity than men.	It helped ancestral women gather berries while their male counterparts were hunting.
15	MRAs	Women have faster eye movements than men.	This helped them watch over children while gathering food.
16	MRAs	Men are more intelligent (as measured by cognitive abilities and IQ) than women.	This evolved through the preference of women for men who were more intelligent than them.
17	PUAs	Contemporary women have become more promiscuous. By going to nightclubs, they end up having sex with lots of men, who are not really interested in long-term mating.	Women’s preference for high-status men evolved when humans lived in smaller communities, and everyone knew each other’s status. Pairing with high-status men was a beneficial strategy. In modern cities, women are following the same preferences, although genuine status has nowadays been replaced with seduction techniques (“game”) to simulate this status, making their preference maladaptive, and mak…
18	PUAs	Men have low flirting skills.	The sex ratio was skewed enough in favor of ancestral men that they did not need to meet women’s romantic preferences.
19	PUAs	Women are unable to engage in self-criticism and have stronger feelings of entitlement.	This is a logical consequence of their more valuable role in reproduction.
20	PUAs	Endorsing political ideologies is just motivated by status-seeking.	It is a mismatch in today’s environment, where an individual’s political involvement does not bring them happiness, nor does their vote end up deciding elections.
21	PUAs	Women’s capacity for love decreases as they grow older.	Love evolved to assist the formation of pair-bonds and enhance reproductive success during peak fertility years. As women grow older and their reproductive value decreases, these feelings lose their intensity.
22	PUAs	Women tend to be more opportunistic than men.	This comes from an evolutionary history of relying on men for resources and avoiding the dangers of fending off predators and violence.
23	PUAs	Men are expected to initiate romantic and sexual interactions.	This comes from a female preference for men who protect them from risks. By taking on the risks of getting rejected in his sexual advance, a man therefore signals his ability as a protector.
24	PUAs	Women have a mate preference for relaxed shoulder positions.	This is an honest signal of confidence and capacity. By mating with men with relaxed shoulders, women therefore ensured having more reproductively successful offspring.
25	PUAs	80% of men’s mate preferences concern women’s reproductive success, and only 20% concern their survival success. On the other hand, 80% of women’s mate preferences concern men’s survival success, and only 20% concern their reproductive success.
26	PUAs	Mothers are particularly good at judging the desirability and suitability of their son’s mates.	In terms of fitness, there is a lot to gain by having one’s sons pass on as many genes as possible, which is predicated upon sons’ reproducing with healthy/fertile/dependable women.
27	PUAs	Women dislike laziness, as well as addictive and/or depressive behavior in potential mates.	This preference evolved to keep men on their best behavior for the survival of the tribe/species. This also allowed those women to guarantee their mate would not be too lazy and thus put them at risk.
28	PUAs	Women often experience anxiety before having sex for the first time with a new mate.	This emotional response is one of the mechanisms of female choosiness, which is explained by their higher parental investment.
29	PUAs	Men experience strong anxiety when approaching a woman they find attractive.	This is based on a fear of rejection evolved when humans lived in smaller groups, which in ancestral times would have meant lowering one’s mate value to all the women in the group. Moreover, approaching a woman who already had a mate entailed physical danger. Such risks were lower for women, who thus have not evolved this anxiety. In modern urban settings, this anxiety is maladaptive since a man …
30	PUAs	Men experience extremely intense anxiety when approaching a woman they find attractive.	Given the dangerous nature of life over evolutionary history, emotions evolved to keep humans safe, and have them avoid deadly threats. Today’s environment is much less dangerous, but emotions are not designed to be felt in moderate amounts, proportional to today’s threats. Hence the intense nervousness before approaching an attractive woman.
31	PUAs	Men experience strong anxiety when approaching a woman they find attractive. This is mostly caused by fear of rejection.	When humans lived in smaller groups, openly flirting with pair-bonded or high-status women might have resulted in getting cast out of the group, which would dramatically lower chances of survival. Hence this intense anxiety, which is maladaptive in contemporary society.
32	PUAs	Men are expected to initiate romantic and sexual interactions.	Societies evolved this way because women have higher fear of rejection than men. Indeed, getting cast out of the group in ancestral times would have been even more dangerous/disadvantageous for women.
33	PUAs	In a heterosexual seduction context, body language is the first thing women pay attention to.	They evolved to be perceptive of men’s emotional state, of which body language is the outer manifestation.
34	TRP	Contemporary women mistakenly believe that men are attracted to women who are high-achieving and thus challenging to seduce.	In ancestral times, women had to chase after successful alpha males who were the main meat providers. They are thus wired with a desire for a successful and challenging mate. Nowadays, in egalitarian societies, they believe than men have a similar desire, when in fact men only desire compliant mates.
35	TRP	The most beautiful people are those living in the former Roman Mediterranean territories	This is caused by a lot of genetic mixing between populations in this area which has historically been a cultural crossroads.
36	TRP	Men are more competitive than women. And they dislike including women in their competitive endeavors.	This is a by-product of sexual selection. Men evolved to compete between each other for access to women. In terms of fitness, they had no competition with women.
37	TRP	Most women enjoy matchmaking, pairing eligible men they know with women they know.	This improves her social standing with her female acquaintance, all the while removing that acquaintance from the competition for other mates.
38	TRP	Women are more punctual than men.	Given the time-limited nature of female fertility and beauty, women evolved to be keenly aware of the passing of time in order to establish their sexual strategies.
39	TRP	Women are more Machiavellian and manipulative than men.	They evolved this propension due to their lower size and muscularity.
40	TRP	Men have a logical, problem-solving way of thinking. Women operate on more emotional and intuitive bases.	This comes from an evolutionary history of men having to overcome obstacles and break through barriers, and women being primarily invested in nurturing activities.
41	TRP	Women are less intelligent than men.	Reproduction, childbearing, and rearing take a lot of energy, but they do not require much intellect. On the other hand, men, freed from this burden, evolved more intelligence to achieve demanding tasks.
42	TRP	Through pheromones, women living in close proximity synchronize their menstrual cycles.	This fosters fertility and social support.
43	TRP	Male masturbation lowers sexual interest, testosterone, and raises oxytocin. Women unconsciously notice behavioral and chemical cues (pheromones) of this in their mate selection process.	Over evolutionary history, men with less mating opportunities would have been prone to masturbate more, and thus be chronically depleted of testosterone. These were “pheromonal beta” males. Women evolved the ability to pick up on cues to avoid them, and select sexually assertive, higher testosterone, alpha males instead.
44	TRP	Women have a stronger sense of self-preservation and self-interest. They are better at cutting emotional ties and moving on from former attachments.	This comes from an evolutionary history of tribal warfare, where women were often captured and integrated into other tribes after conquest.
45	TRP	Women often challenge men with inconsequential or nonsensical requests or remarks.	These evolved so that women could assess men’s fitness by gauging their reaction. A strong, desirable man would ignore these “fitness tests”.
46	TRP	Women are constantly looking for security, with a stronger sense of self-interest and self-preservation (i.e., “female solipsism”)	This propension evolved to preserve the survival of the species.
47	TRP	Women have a strong tendency to submit to the commands of dominant men.	This comes from an evolutionary history of tribal warfare, where women were often captured and integrated into other tribes after conquest. Those who were defiant were selected out, while the obedient ones continued reproducing in their new tribes.
48	TRP	Women have a less developed sense of personal responsibility.	Men evolved the ability to know when they wronged someone, in order to strategically make enemies or avoid conflict. Women did not evolve this propension.
49	TRP	Humans have a hard time differentiating between objective reality and their leaders’ rules. This can explain religions or dictatorships.	In ancestral times, leaders (“alpha males”) created rules that defined reality, and humans evolved in that context.
50	TRP	Subordinate men (“beta males”) seek idealized leaders among other men.	They evolved a subconscious desire to be led by an archetypal and omnipotent “alpha male” figure, which was designed by evolution to emotionally guide men towards the man that could best protect and lead them.
51	TRP	Men have a latent desire to have sex with all women.	This comes from an unconscious desire to be the archetypal “alpha male.” (see above).
52	TRP	Emotions linked to dominance hierarchies overpower all other emotions, as well as rational thinking.	Dominance hierarchies were the most important factor in ensuring survival of ancestral humans.
53	TRP	Humans are inclined to allocate all resources to women. Women want to extract resources, and men are happy to oblige.	This comes from a long evolutionary history wherein female reproduction used to be the limiting factor for survival of the species. As a result, female well-being acquired supreme importance.
54	TRP	Men do not have the same in-group preference for other men that women have for other women. In fact, they tend to side with women when the two come in contention.	This might have allowed men who sided with women to raise their reproductive success.
55	TRP	Men experience strong anxiety when approaching a woman they find attractive.	Children are vulnerable without their parents. Fear of abandonment by parents thus evolved to protect them. Approach anxiety is a by-product of this adaptation: men unconsciously perceive the women they approach as their mothers, and their fear of maternal abandonment is triggered.
56	TRP	Men experience strong anxiety when approaching a woman they find attractive.	This comes from an evolutionary history with polygyny. Subordinate men risked a lot of harm by approaching women who were mating with the one dominant man. They thus evolved a strong fear to avoid this scenario. Today, men who do not feel dominant will therefore still experience that feeling.
57	TRP	In a heterosexual seduction context, when a man hesitates or asks a woman for her consent, this is a turnoff for her.	The woman assumes that this is a signal of low dominance and fear of rejection, and that this signals “bad genes,” which deter her from mating.
58	TRP	Children experience physiological reactions to rejection.	This comes from an evolutionary history in which exclusion from the group meant death.
59	MGTOW	Women are scatterbrained, and have lower capacity for focused attention.	Ancestral women did not need to focus to survive in the wild. This selection pressure was weaker for them.
60	MGTOW	Islamic veiling such as the burqa worn by women.	This practice allows women to thwart male mate choice by concealing esthetic, bodily features. It allows the more unattractive women to attract mates.
61	MGTOW	Women are much stronger emotionally than men, and can tear them apart in heated disputes.	While men evolved to be strong and self-sufficient because they were food providers, women were raising babies and had to rely on men. So they evolved to be emotionally strong, in order to control men.
62	MGTOW	Rationality and intelligence are decreasing in humans.	With sexual liberation, and the weakening of enforced monogamy and marriage in the West, women’s mate choice has less constraints. Women are now following their preference for animalistic men, which is gradually selecting out intelligence from the species.
63	MGTOW	Rather than act on reality itself, people change their perception of reality in order to feel better and satisfy certain emotions.	Emotions evolved as signals, adaptive reactions to the environment. However, people are not conscious of this, and often alter their perception of reality to satisfy their emotions, regardless of the function of the emotion.
64	MGTOW	Women are extremely manipulative.	If a woman can convince a man to provide for children that are not his, there can be massive fitness benefits, especially if the children come from a father with “good genes.”
65	MGTOW	Women dislike loneliness much more than men.	Ancestral women needed others for provision, in particular when pregnant. On the other hand, men could fare better alone.
66	MGTOW	Women tend to lose interest in their long-term mate after having had children with him.	The man’s part in reproduction being done, investing in her children becomes a woman’s priority for the survival of the species.
67	MGTOW	Women are better at multi-tasking	This helped them care for children while accomplishing other tasks.
68	MGTOW	Women are more emotional than men, and more emotionally perceptive.	Women have evolved to be more in tune with the non-spoken, emotional type of communication of the children they were caring for.
69	MGTOW	Men do better than women at every task except child rearing.	Men have evolved this ability to best perform these tasks so they could be useful to women.
70	MGTOW	Men have stronger and more durable feelings of love than women do.	Women’s fitness benefits from losing romantic interest after a while (four years) and seeking a new mate. Men’s does not. Their infatuation remains, prompting them to protect and provide for their mate and offspring.
71	MGTOW	Women are more deceitful than men.	Men are competing in dominance hierarchies, where power and ability matter, and cannot be feigned. They have nothing to gain from pretending.
72	MGTOW	Men are better than women at most tasks.	Women spend much of their adult years pregnant, making them unable to perform these tasks.
73	MGTOW	Women want a stable provider for long-term relationships, but an exciting “bad boy” for short-term relationships. Likewise, men do not consider intellect for short-term mating, but want to marry intelligent women.	This is because male children inherit their intellect mostly from their mothers, and only sexual or aggressive tendencies from their fathers.
74	MGTOW	Women resent male-only clubs, as well as men who do not want to interact with them (such as MGTOW).	This comes from an evolved need to belong and its associated fear of rejection, which evolved to ensure women had stable social environments to rear their children in.
75	MGTOW	Women reach the peak of their mental faculties at eighteen years of age	No fitness benefits of developing further intellect, as all they needed was childrearing capacities.
76	Incels	Men have a mate preference for nice women, while the opposite is not true.	Maybe men could better ensure their paternity certainty by selecting well-behaved and controllable women.
77	Incels	Women have a mate preference for omnivorous rather than vegetarian men.	This may be partly because of the importance and nutritiousness of meat in human evolutionary history, as well as the fact that men conducted most of the hunting.
78	Incels	Racism.	If humans evolved to appreciate subtle cues of emotional expressiveness, this could explain racism as different populations may be attuned to different specific cognitive ornaments.
79	Incels	Men with Autism Spectrum Disorder (ASD) reproduce less than women with ASD.	Women with ASD, being potentially more socially awkward, might trigger specific male mate preferences. For example, a preference for youth, which would have been beneficial for men as monopolizing a woman’s sexuality from an early age ensured paternity certainty. Moreover, awkward women may appear as easier to seduce.
80	Incels	Women use less condoms with more attractive men.	This might be explained by the sexy son hypothesis. Since very attractive male offspring could potentially sire many more offspring (and since attractiveness is heritable,) women evolved the desire to mate with very attractive men.
81	Incels	There is an unescapable loop by which dominant males become more dominant and subordinate males more subordinate.	Bodies of men, like incels, who do not mate, adapt by lowering their testosterone level and adopting a lower position in the dominance hierarchy. The opposite is true for sexually successful men. This creates a feedback loop that reinforces both dominance and subordination.
82	Incels	People go to great lengths to save face, even to the point of waging war.	These might be adaptations to evade intra-sexual competitive gossip and maintain status.
83	Incels	Women like flowers more than men.	This might come from a history of beauty enhancement through ornamental flowers, which would have been attractive to men (sweet scent, bright colors, etc.).
84	Incels	Vegetarian men are seen as less masculine than non-vegetarians.	This might come from an ancestral link between male reproductive success and hunting prowess, which gave access to meat. On the other hand, male gatherers or unsuccessful hunters were less reproductively successful. Thus, a mental association between meat and masculine desirability might have been selected.
85	Incels	Women have a mate preference for men who bully others.	Men’s tendency for bullying may have been subject to Fisherian runaway selection. Bullying has been shown to associate with greater reproductive success. Women might therefore have evolved a preference for this behavior. If both the behavior and the preference are heritable, then there might have been runaway selection by positive feedback.
86	Incels	Women devote more mental energy towards thinking about sex, and analyzing situations in relation to sex than men. As a result, men can devote more energy to philosophy, art, and science.	This increased attention to sex might be a response to the prevalence of rape over humans’ evolutionary history.
87	Incels	The rise in modern inceldom.	Over most of evolutionary history, arranged marriage was more common than free mate choice, which might have led to the evolution of a desire to be coupled by one’s parents. In the current environment, this desire has become maladaptive and remains unfulfilled.
88	Incels	Men of Asian descent have a hard time competing in modern Western mating markets. They are less physically attractive than white men.	Arranged marriage is more common in Asia. Therefore, there was much less sexual selection pressure on men’s physical attractiveness.
89	Incels	Men report much less rape than women do, although there is evidence of similar rates of victimization.	Since women have mate preferences for high-status men, it would logically follow that they are aggregately attracted to only a small subset of men. These men would be the only ones experiencing sexual abuse by women, thus explaining the smaller rate of men reporting rape.
90	Incels	Men have larger jaws to consume more food, larger intestines, more testosterone which helps with intestinal mobility. They also have a different fecal microbiota, causing their fecal matter to be more odorous.	This sexual dimorphism might have been sexually selected by female preference for men producing more feces. In ancestral times, women might have fed men who explored new territories, leading these men to defecate more, and thus fertilize more land.
91	Incels	Men have a sexual fetish for lesbian women.	In ancestral polygynous times, wives who sought additional sexual pleasure from each other rather than from other men would have been preferred, for this did not compromise the husband’s fitness.
92	Incels	Women are emotionally unstable.	Over evolutionary history, men overlooked flaws in female character in order to reproduce. There was less selective pressure on women’s emotional dependability and stability.
93	Incels	Women tend to be more involved than men in cases of mass hysteria.	This may come from women’s higher dependence on resources. Acting in a helpless, dependent manner, might help them manipulate others into providing for them.
94	Incels	Twerking by women, and its arousing effect on men.	This is a vestigial remnant of the lordosis behavior, by which some mammal female signals receptivity for copulation. Such back-arching has been shown to be attractive to both men and women. As a rhythmic movement, twerking must have evolved in the context of sex orgies involving drums and musicians. Male preference for shaky buttocks was thus sexually selected.
95	Incels	Women’s erotic rape fantasies.	Several hypothetical explanations are proposed, which are not mutually exclusive. Firstly, the ability to rape might be an honest signal of desirable traits, such as physical strength. Women’s reluctance to have sex and desire to be coerced might have evolved as a test of male strength. Secondly, this might have evolved through Fisherian runaway selection, if both the tendency to rape (at least i…
96	Incels	More men experience intimate partner violence (IPV) than women.	Female-on-male IPV might be linked to women’s higher neoteny and neuroticism, causing them to throw childish tantrums, which might be an adaptation to ensure getting fed. Moreover, this might also be a way to test their partner’s strength. By violent testing, they ensure that their partners could produce strong offspring and physically compete with other men.
97	Incels	Being Asian in the USA is a primary predictor of 'never being kissed.'	Asian have a greater level of neoteny, which might advantage women in the mating market, but be detrimental to men. It might also be that Asian populations exhibit slower life history strategies resulting in later physical maturation and onset of sexual behavior.
98	Incels	Asian women in the USA have the highest rate of exogamous interracial marriage.	“This phenomenon may in part be explained by East Asian women's high degree of neoteny acting as a super stimulus to men of other races.”
99	Incels	Humans’ unique intellectual capacities.	In a highly polygynous ancestral past, subordinate men rebelled and overthrew the dominant male’s hold on female reproduction. They established a monogamous social contract on condition that everyone contribute to the group, which drove evolution towards higher intellectual faculties.
100	Incels	Physical dominance among male university students is a better predictor of mating success than attractiveness.	This was found in a study whose authors suggest that this reveals a greater importance of male intrasexual (physical) competition over female mate choice in sexual selection. However, this could also be explained in other ways. Firstly, women’s choice might be more based on dominance status than women admit. This also provides evidence for the contemporary reversal of humans’ life history strateg…
101	Incels	Women lose interest in sex faster than men once cohabiting in a stable relationship.	Several evolutionary hypotheses for this faster decline in sexual interest are offered. 1) Women have experienced less selective pressure than men, and their sexuality might be more reminiscent of ancestral environments where a fast history strategy was useful. 2) This loss of interest might be explained by the mate switching hypothesis. 3) They are testing for other men to ensure their current p…
102	Incels	More psychopathic men tend to receive higher attractiveness ratings from women.	Women favor men with traits unsuited for long-term relationships, which might indicate that for most of their evolutionary history, their long-term mate choices were arranged by their parents (selecting for provider traits). Moreover, women’s preference for antisocial or even psychopathic men points to a legacy of intra-sexual male competition in which those traits helped men subdue others and pr…
