# Supplementary material for: A hundred and two just-so stories: exploring the lay evolutionary hypotheses of the manosphere
Source: Evol Hum Sci. 2025 Oct 9;7:e41. doi: 10.1017/ehs.2025.10020 (PMC12645320; doi:10.1017/ehs.2025.10020)
Supplement: Bachaud et al. supplementary material [file S2513843X25100200sup001.zip › S2513843X25100200sup001/Supplementary Material12.R]

# Getting things ready
library(dplyr)
library(readxl)
louis_data <- read_excel("JSS coded Louis.xlsx")
sarah_data <- read_excel("JSS coded Sarah.xlsx")

# Merging the data
louis_data <- louis_data %>%
  rename(
    `Sexual Selection` = `Sexual Selection (1=Yes; 0=No)`,
    `Evolved Sex Difference` = `Evolved Sex Difference (1 = Yes; 0=No)`,
    `Marks of Hypotheses` = `Marks of Hypotheses (1 = Yes; 0 = No)`
  ) %>%
  select(`JSS Number`, `Sexual Selection`, `Evolved Sex Difference`, `Marks of Hypotheses`)
sarah_data <- sarah_data %>%
  rename(
    `Sexual Selection` = `Sexual Selection (1=Yes; 0=No)`,
    `Evolved Sex Difference` = `Evolved Sex Difference (1 = Yes; 0=No)`,
    `Marks of Hypotheses` = `Marks of Hypotheses (1 = Yes; 0 = No)`
  ) %>%
  select(`JSS Number`, `Sexual Selection`, `Evolved Sex Difference`, `Marks of Hypotheses`)
colnames(louis_data)[-1] <- paste0(colnames(louis_data)[-1], " (Louis)")
colnames(sarah_data)[-1] <- paste0(colnames(sarah_data)[-1], " (Sarah)")
merged_data <- full_join(louis_data, sarah_data, by = "JSS Number")
merged_data[-1] <- lapply(merged_data[-1], function(x) as.numeric(gsub("\\D", "", x)))

# Reordering columns to take a better look
merged_data <- merged_data %>%
  select(
    `JSS Number`,
    `Sexual Selection (Louis)`, `Sexual Selection (Sarah)`,
    `Evolved Sex Difference (Louis)`, `Evolved Sex Difference (Sarah)`,
    `Marks of Hypotheses (Louis)`, `Marks of Hypotheses (Sarah)`
  )
print(merged_data)
View(merged_data)

write.csv(merged_data, "JSSMerged.csv", row.names = FALSE)

# # Identify disagreements
# Identify and print disagreements for each category
print("Disagreements in Sexual Selection:")
print(merged_data %>%
        filter(`Sexual Selection (Louis)` != `Sexual Selection (Sarah)`) %>%
        pull(`JSS Number`))

print("Disagreements in Evolved Sex Difference:")
print(merged_data %>%
        filter(`Evolved Sex Difference (Louis)` != `Evolved Sex Difference (Sarah)`) %>%
        pull(`JSS Number`))

print("Disagreements in Marks of Hypotheses:")
print(merged_data %>%
        filter(`Marks of Hypotheses (Louis)` != `Marks of Hypotheses (Sarah)`) %>%
        pull(`JSS Number`))

# Sanity Checks
table(merged_data$`Sexual Selection (Louis)`)
table(merged_data$`Sexual Selection (Sarah)`)
table(merged_data$`Evolved Sex Difference (Louis)`)
table(merged_data$`Evolved Sex Difference (Sarah)`)
table(merged_data$`Marks of Hypotheses (Louis)`)
table(merged_data$`Marks of Hypotheses (Sarah)`)

# Kappa & Percentage Table
if (!require("irr", quietly = TRUE)) install.packages("irr")
library(irr)

columns_to_test <- c("Sexual Selection", "Evolved Sex Difference", "Marks of Hypotheses")

results <- data.frame(
  Column = columns_to_test,
  Kappa = numeric(length(columns_to_test)),
  p_value = numeric(length(columns_to_test)),
  Percent_Yes_Louis = numeric(length(columns_to_test)),
  Percent_Yes_Sarah = numeric(length(columns_to_test))
)

results <- lapply(columns_to_test, function(column) {
  ratings <- merged_data %>%
    select(paste0(column, " (Louis)"), paste0(column, " (Sarah)")) %>%
    na.omit()
  
  if (nrow(ratings) > 1) {
    kappa_result <- kappa2(as.matrix(ratings), "unweighted")
  } else {
    kappa_result <- list(value = NA, p.value = NA)
  }
  
  
  percent_yes_louis <- mean(ratings[[1]] == 1) * 100
  percent_yes_sarah <- mean(ratings[[2]] == 1) * 100
  
  c(
    Column = column,
    Kappa = kappa_result$value,
    p_value = kappa_result$p.value,
    Percent_Yes_Louis = percent_yes_louis,
    Percent_Yes_Sarah = percent_yes_sarah
  )
}) %>%
  do.call(rbind, .) %>%
  as.data.frame()

print(results)
